# Supplementary material for: Assessing Knowledge, Attitudes and Behaviours toward Salt and Sugar Consumption in the Central Division of Fiji
Source: Nutrients. 2024 Sep 28;16(19):3288. doi: 10.3390/nu16193288 (PMC11478911; doi:10.3390/nu16193288)
Supplement: Supplementary file 1 [file nutrients-16-03288-s001.zip]

Archive with 1 entries (1 files):
- nutrients-3174988-supplementary.pdf
